# Supplementary material for: Addressing the needs of nano-rare patients: the n-Lorem experience
Source: Nucleic Acids Res. 2026 Jun 2;54(10):gkag504. doi: 10.1093/nar/gkag504 (PMC13227102; doi:10.1093/nar/gkag504)
Supplement: gkag504_Supplemental_Files [file gkag504_supplemental_files.zip]

Archive with 2 entries (2 files):
- SuppFig1.pptx
- Supplemental Materials.docx
